# Supplementary material for: Coronary Microvascular Dysfunction in Acute Cholestasis-Induced Liver Injury
Source: Biomedicines. 2024 Apr 16;12(4):876. doi: 10.3390/biomedicines12040876 (PMC11048529; doi:10.3390/biomedicines12040876)
Supplement: Supplementary file 1 [file biomedicines-12-00876-s001.zip]

Archive with 1 entries (1 files):
- biomedicines-2952927-supplementary.pdf
